# Supplementary material for: Prediction of protein-protein interaction sites using an ensemble method
Source: BMC Bioinformatics. 2009 Dec 16;10:426. doi: 10.1186/1471-2105-10-426 (PMC2808167; doi:10.1186/1471-2105-10-426)
Supplement: Additional file 1 — Dataset used in our experiments. The dataset contains 2828 interface sites and 24614 non-interface residues. [file 1471-2105-10-426-S1.TXT]

Surface_label denotes surface and non-surface residue. The labels are denoted as 1 and 0 respectively.
Interface_label denotes interface and non-interface. The labels are denoted as 1 and -1 respectively.
==================================================================================
protein_id	chain_id	residue_id	surface_label	interface_label
===================================================================================
1ACB_E	E	1	1	-1
1ACB_E	E	2	0	-1
1ACB_E	E	3	1	-1
1ACB_E	E	4	0	-1
1ACB_E	E	5	1	-1
1ACB_E	E	6	0	-1
1ACB_E	E	7	1	-1
1ACB_E	E	8	0	-1
1ACB_E	E	9	1	-1
1ACB_E	E	10	0	-1
1ACB_E	E	11	1	-1
1ACB_E	E	12	1	-1
1ACB_E	E	13	1	-1
1ACB_E	E	16	0	-1
1ACB_E	E	17	0	-1
1ACB_E	E	18	1	-1
1ACB_E	E	19	1	-1
1ACB_E	E	20	1	-1
1ACB_E	E	21	1	-1
1ACB_E	E	22	0	-1
1ACB_E	E	23	1	-1
1ACB_E	E	24	1	-1
1ACB_E	E	25	0	-1
1ACB_E	E	26	0	-1
1ACB_E	E	27	0	-1
1ACB_E	E	28	0	-1
1ACB_E	E	29	0	-1
1ACB_E	E	30	0	-1
1ACB_E	E	31	0	-1
1ACB_E	E	32	0	-1
1ACB_E	E	33	0	-1
1ACB_E	E	34	0	-1
1ACB_E	E	35	1	-1
1ACB_E	E	36	1	-1
1ACB_E	E	37	1	-1
1ACB_E	E	38	1	-1
1ACB_E	E	39	1	1
1ACB_E	E	40	0	-1
1ACB_E	E	41	1	1
1ACB_E	E	42	0	-1
1ACB_E	E	43	0	-1
1ACB_E	E	44	0	-1
1ACB_E	E	45	0	-1
1ACB_E	E	46	0	-1
1ACB_E	E	47	0	-1
1ACB_E	E	48	1	-1
1ACB_E	E	49	1	-1
1ACB_E	E	50	1	-1
1ACB_E	E	51	0	-1
1ACB_E	E	52	0	-1
1ACB_E	E	53	0	-1
1ACB_E	E	54	0	-1
1ACB_E	E	55	0	-1
1ACB_E	E	56	0	-1
1ACB_E	E	57	1	1
1ACB_E	E	58	0	-1
1ACB_E	E	59	1	1
1ACB_E	E	60	0	-1
1ACB_E	E	61	1	-1
1ACB_E	E	62	1	-1
1ACB_E	E	63	1	-1
1ACB_E	E	64	0	-1
1ACB_E	E	65	0	-1
1ACB_E	E	66	0	-1
1ACB_E	E	67	0	-1
1ACB_E	E	68	0	-1
1ACB_E	E	69	0	-1
1ACB_E	E	70	0	-1
1ACB_E	E	71	0	-1
1ACB_E	E	72	0	-1
1ACB_E	E	73	1	-1
1ACB_E	E	74	1	-1
1ACB_E	E	75	1	-1
1ACB_E	E	76	1	-1
1ACB_E	E	77	1	-1
1ACB_E	E	78	0	-1
1ACB_E	E	79	1	-1
1ACB_E	E	80	1	-1
1ACB_E	E	81	0	-1
1ACB_E	E	82	1	-1
1ACB_E	E	83	0	-1
1ACB_E	E	84	1	-1
1ACB_E	E	85	0	-1
1ACB_E	E	86	1	-1
1ACB_E	E	87	1	-1
1ACB_E	E	88	1	-1
1ACB_E	E	89	0	-1
1ACB_E	E	90	1	-1
1ACB_E	E	91	0	-1
1ACB_E	E	92	1	-1
1ACB_E	E	93	1	-1
1ACB_E	E	94	0	-1
1ACB_E	E	95	1	-1
1ACB_E	E	96	1	-1
1ACB_E	E	97	1	-1
1ACB_E	E	98	1	-1
1ACB_E	E	99	0	-1
1ACB_E	E	100	0	-1
1ACB_E	E	101	0	-1
1ACB_E	E	102	0	-1
1ACB_E	E	103	0	-1
1ACB_E	E	104	0	-1
1ACB_E	E	105	0	-1
1ACB_E	E	106	0	-1
1ACB_E	E	107	1	-1
1ACB_E	E	108	0	-1
1ACB_E	E	109	1	-1
1ACB_E	E	110	1	-1
1ACB_E	E	111	1	-1
1ACB_E	E	112	0	-1
1ACB_E	E	113	1	-1
1ACB_E	E	114	1	-1
1ACB_E	E	115	1	-1
1ACB_E	E	116	1	-1
1ACB_E	E	117	0	-1
1ACB_E	E	118	0	-1
1ACB_E	E	119	0	-1
1ACB_E	E	120	0	-1
1ACB_E	E	121	0	-1
1ACB_E	E	122	0	-1
1ACB_E	E	123	1	-1
1ACB_E	E	124	0	-1
1ACB_E	E	125	1	-1
1ACB_E	E	126	1	-1
1ACB_E	E	127	1	-1
1ACB_E	E	128	1	-1
1ACB_E	E	129	1	-1
1ACB_E	E	130	0	-1
1ACB_E	E	131	1	-1
1ACB_E	E	132	1	-1
1ACB_E	E	133	1	-1
1ACB_E	E	134	1	-1
1ACB_E	E	135	1	-1
1ACB_E	E	136	0	-1
1ACB_E	E	137	0	-1
1ACB_E	E	138	0	-1
1ACB_E	E	139	0	-1
1ACB_E	E	140	0	-1
1ACB_E	E	141	0	-1
1ACB_E	E	142	0	-1
1ACB_E	E	143	0	-1
1ACB_E	E	144	1	-1
1ACB_E	E	145	1	-1
1ACB_E	E	146	1	1
1ACB_E	E	149	1	1
1ACB_E	E	150	1	-1
1ACB_E	E	151	1	1
1ACB_E	E	152	0	-1
1ACB_E	E	153	1	-1
1ACB_E	E	154	1	-1
1ACB_E	E	155	0	-1
1ACB_E	E	156	0	-1
1ACB_E	E	157	0	-1
1ACB_E	E	158	0	-1
1ACB_E	E	159	0	-1
1ACB_E	E	160	0	-1
1ACB_E	E	161	1	-1
1ACB_E	E	162	0	-1
1ACB_E	E	163	0	-1
1ACB_E	E	164	1	-1
1ACB_E	E	165	1	-1
1ACB_E	E	166	1	-1
1ACB_E	E	167	1	-1
1ACB_E	E	168	0	-1
1ACB_E	E	169	1	-1
1ACB_E	E	170	1	-1
1ACB_E	E	171	1	-1
1ACB_E	E	172	0	-1
1ACB_E	E	173	1	-1
1ACB_E	E	174	1	-1
1ACB_E	E	175	1	1
1ACB_E	E	176	0	-1
1ACB_E	E	177	1	-1
1ACB_E	E	178	1	-1
1ACB_E	E	179	0	-1
1ACB_E	E	180	0	-1
1ACB_E	E	181	0	-1
1ACB_E	E	182	0	-1
1ACB_E	E	183	0	-1
1ACB_E	E	184	0	-1
1ACB_E	E	185	1	-1
1ACB_E	E	186	1	-1
1ACB_E	E	187	1	-1
1ACB_E	E	188	0	-1
1ACB_E	E	189	0	-1
1ACB_E	E	190	0	-1
1ACB_E	E	191	0	-1
1ACB_E	E	192	1	1
1ACB_E	E	193	0	-1
1ACB_E	E	194	0	-1
1ACB_E	E	195	0	-1
1ACB_E	E	196	0	-1
1ACB_E	E	197	0	-1
1ACB_E	E	198	0	-1
1ACB_E	E	199	0	-1
1ACB_E	E	200	0	-1
1ACB_E	E	201	0	-1
1ACB_E	E	202	1	-1
1ACB_E	E	203	1	-1
1ACB_E	E	204	1	-1
1ACB_E	E	205	1	-1
1ACB_E	E	206	0	-1
1ACB_E	E	207	0	-1
1ACB_E	E	208	0	-1
1ACB_E	E	209	0	-1
1ACB_E	E	210	0	-1
1ACB_E	E	211	0	-1
1ACB_E	E	212	0	-1
1ACB_E	E	213	0	-1
1ACB_E	E	214	0	-1
1ACB_E	E	215	0	-1
1ACB_E	E	216	1	1
1ACB_E	E	217	0	-1
1ACB_E	E	218	1	1
1ACB_E	E	219	1	-1
1ACB_E	E	220	0	-1
1ACB_E	E	221	0	-1
1ACB_E	E	222	1	-1
1ACB_E	E	223	1	-1
1ACB_E	E	224	0	-1
1ACB_E	E	225	0	-1
1ACB_E	E	226	0	-1
1ACB_E	E	227	0	-1
1ACB_E	E	228	0	-1
1ACB_E	E	229	0	-1
1ACB_E	E	230	0	-1
1ACB_E	E	231	0	-1
1ACB_E	E	232	0	-1
1ACB_E	E	233	1	-1
1ACB_E	E	234	0	-1
1ACB_E	E	235	0	-1
1ACB_E	E	236	1	-1
1ACB_E	E	237	0	-1
1ACB_E	E	238	0	-1
1ACB_E	E	239	1	-1
1ACB_E	E	240	1	-1
1ACB_E	E	241	0	-1
1ACB_E	E	242	0	-1
1ACB_E	E	243	1	-1
1ACB_E	E	244	1	-1
1ACB_E	E	245	1	-1
1ACB_I	I	8	1	-1
1ACB_I	I	9	1	-1
1ACB_I	I	10	0	-1
1ACB_I	I	11	1	-1
1ACB_I	I	12	1	-1
1ACB_I	I	13	0	-1
1ACB_I	I	14	1	-1
1ACB_I	I	15	1	-1
1ACB_I	I	16	1	-1
1ACB_I	I	17	1	-1
1ACB_I	I	18	0	-1
1ACB_I	I	19	1	-1
1ACB_I	I	20	1	-1
1ACB_I	I	21	0	-1
1ACB_I	I	22	1	-1
1ACB_I	I	23	1	-1
1ACB_I	I	24	1	-1
1ACB_I	I	25	0	-1
1ACB_I	I	26	1	-1
1ACB_I	I	27	1	-1
1ACB_I	I	28	1	-1
1ACB_I	I	29	0	-1
1ACB_I	I	30	1	-1
1ACB_I	I	31	1	-1
1ACB_I	I	32	0	-1
1ACB_I	I	33	1	-1
1ACB_I	I	34	0	-1
1ACB_I	I	35	1	-1
1ACB_I	I	36	0	-1
1ACB_I	I	37	0	-1
1ACB_I	I	38	1	-1
1ACB_I	I	39	1	-1
1ACB_I	I	40	1	1
1ACB_I	I	41	1	1
1ACB_I	I	42	1	1
1ACB_I	I	43	1	1
1ACB_I	I	44	1	1
1ACB_I	I	45	1	1
1ACB_I	I	46	1	1
1ACB_I	I	47	1	1
1ACB_I	I	48	1	1
1ACB_I	I	49	1	1
1ACB_I	I	50	1	-1
1ACB_I	I	51	0	-1
1ACB_I	I	52	0	-1
1ACB_I	I	53	0	-1
1ACB_I	I	54	0	-1
1ACB_I	I	55	1	1
1ACB_I	I	56	0	-1
1ACB_I	I	57	1	-1
1ACB_I	I	58	1	-1
1ACB_I	I	59	1	-1
1ACB_I	I	60	1	-1
1ACB_I	I	61	1	-1
1ACB_I	I	62	0	-1
1ACB_I	I	63	0	-1
1ACB_I	I	64	1	-1
1ACB_I	I	65	1	1
1ACB_I	I	66	1	1
1ACB_I	I	67	0	-1
1ACB_I	I	68	1	1
1ACB_I	I	69	0	-1
1ACB_I	I	70	0	-1
1AGR_AD	A	5	1	-1
1AGR_AD	A	6	1	-1
1AGR_AD	A	7	1	-1
1AGR_AD	A	8	1	-1
1AGR_AD	A	9	1	-1
1AGR_AD	A	10	1	-1
1AGR_AD	A	11	1	-1
1AGR_AD	A	12	1	-1
1AGR_AD	A	13	1	-1
1AGR_AD	A	14	1	-1
1AGR_AD	A	15	1	-1
1AGR_AD	A	16	1	-1
1AGR_AD	A	17	1	-1
1AGR_AD	A	18	1	-1
1AGR_AD	A	19	1	-1
1AGR_AD	A	20	1	-1
1AGR_AD	A	21	1	-1
1AGR_AD	A	22	1	-1
1AGR_AD	A	23	1	-1
1AGR_AD	A	24	1	-1
1AGR_AD	A	25	1	-1
1AGR_AD	A	26	1	-1
1AGR_AD	A	27	0	-1
1AGR_AD	A	28	1	-1
1AGR_AD	A	29	1	-1
1AGR_AD	A	30	1	-1
1AGR_AD	A	31	0	-1
1AGR_AD	A	32	0	-1
1AGR_AD	A	33	1	-1
1AGR_AD	A	34	0	-1
1AGR_AD	A	35	0	-1
1AGR_AD	A	36	0	-1
1AGR_AD	A	37	0	-1
1AGR_AD	A	38	0	-1
1AGR_AD	A	39	0	-1
1AGR_AD	A	40	0	-1
1AGR_AD	A	41	0	-1
1AGR_AD	A	42	0	-1
1AGR_AD	A	43	0	-1
1AGR_AD	A	44	0	-1
1AGR_AD	A	45	0	-1
1AGR_AD	A	46	0	-1
1AGR_AD	A	47	0	-1
1AGR_AD	A	48	0	-1
1AGR_AD	A	49	0	-1
1AGR_AD	A	50	0	-1
1AGR_AD	A	51	0	-1
1AGR_AD	A	52	0	-1
1AGR_AD	A	53	0	-1
1AGR_AD	A	54	1	-1
1AGR_AD	A	55	0	-1
1AGR_AD	A	56	0	-1
1AGR_AD	A	57	0	-1
1AGR_AD	A	58	1	-1
1AGR_AD	A	59	1	-1
1AGR_AD	A	60	0	-1
1AGR_AD	A	61	0	-1
1AGR_AD	A	62	1	-1
1AGR_AD	A	63	1	-1
1AGR_AD	A	64	1	-1
1AGR_AD	A	65	1	1
1AGR_AD	A	66	0	-1
1AGR_AD	A	67	1	-1
1AGR_AD	A	68	1	1
1AGR_AD	A	69	1	-1
1AGR_AD	A	70	0	-1
1AGR_AD	A	71	0	-1
1AGR_AD	A	72	0	-1
1AGR_AD	A	73	0	-1
1AGR_AD	A	74	0	-1
1AGR_AD	A	75	1	1
1AGR_AD	A	76	0	-1
1AGR_AD	A	77	0	-1
1AGR_AD	A	78	0	-1
1AGR_AD	A	79	1	-1
1AGR_AD	A	80	0	-1
1AGR_AD	A	81	0	-1
1AGR_AD	A	82	0	-1
1AGR_AD	A	83	0	-1
1AGR_AD	A	84	0	-1
1AGR_AD	A	85	0	-1
1AGR_AD	A	86	1	-1
1AGR_AD	A	87	0	-1
1AGR_AD	A	88	0	-1
1AGR_AD	A	89	1	-1
1AGR_AD	A	90	1	-1
1AGR_AD	A	91	1	-1
1AGR_AD	A	92	1	-1
1AGR_AD	A	93	0	-1
1AGR_AD	A	94	1	-1
1AGR_AD	A	95	1	-1
1AGR_AD	A	96	1	-1
1AGR_AD	A	97	1	-1
1AGR_AD	A	98	1	-1
1AGR_AD	A	99	1	-1
1AGR_AD	A	100	0	-1
1AGR_AD	A	101	1	-1
1AGR_AD	A	102	1	-1
1AGR_AD	A	103	0	-1
1AGR_AD	A	104	0	-1
1AGR_AD	A	105	1	-1
1AGR_AD	A	106	1	-1
1AGR_AD	A	107	0	-1
1AGR_AD	A	108	1	-1
1AGR_AD	A	109	1	-1
1AGR_AD	A	110	0	-1
1AGR_AD	A	111	0	-1
1AGR_AD	A	112	1	-1
1AGR_AD	A	113	1	-1
1AGR_AD	A	114	1	-1
1AGR_AD	A	115	1	-1
1AGR_AD	A	116	1	1
1AGR_AD	A	117	1	-1
1AGR_AD	A	118	1	-1
1AGR_AD	A	119	0	-1
1AGR_AD	A	120	1	-1
1AGR_AD	A	121	1	-1
1AGR_AD	A	122	1	-1
1AGR_AD	A	123	0	-1
1AGR_AD	A	124	0	-1
1AGR_AD	A	125	0	-1
1AGR_AD	A	126	0	-1
1AGR_AD	A	127	0	-1
1AGR_AD	A	128	1	-1
1AGR_AD	A	129	1	-1
1AGR_AD	A	130	0	-1
1AGR_AD	A	131	0	-1
1AGR_AD	A	132	1	-1
1AGR_AD	A	133	0	-1
1AGR_AD	A	134	1	-1
1AGR_AD	A	135	0	-1
1AGR_AD	A	136	0	-1
1AGR_AD	A	137	1	-1
1AGR_AD	A	138	1	-1
1AGR_AD	A	139	0	-1
1AGR_AD	A	140	0	-1
1AGR_AD	A	141	1	-1
1AGR_AD	A	142	1	-1
1AGR_AD	A	143	1	-1
1AGR_AD	A	144	1	-1
1AGR_AD	A	145	1	-1
1AGR_AD	A	146	0	-1
1AGR_AD	A	147	1	-1
1AGR_AD	A	148	0	-1
1AGR_AD	A	149	1	-1
1AGR_AD	A	150	1	-1
1AGR_AD	A	151	0	-1
1AGR_AD	A	152	0	-1
1AGR_AD	A	153	0	-1
1AGR_AD	A	154	0	-1
1AGR_AD	A	155	0	-1
1AGR_AD	A	156	0	-1
1AGR_AD	A	157	1	-1
1AGR_AD	A	158	1	-1
1AGR_AD	A	159	0	-1
1AGR_AD	A	160	1	-1
1AGR_AD	A	161	1	-1
1AGR_AD	A	162	0	-1
1AGR_AD	A	163	0	-1
1AGR_AD	A	164	1	-1
1AGR_AD	A	165	1	-1
1AGR_AD	A	166	1	-1
1AGR_AD	A	167	0	-1
1AGR_AD	A	168	1	-1
1AGR_AD	A	169	0	-1
1AGR_AD	A	170	1	-1
1AGR_AD	A	171	1	-1
1AGR_AD	A	172	1	-1
1AGR_AD	A	173	0	-1
1AGR_AD	A	174	0	-1
1AGR_AD	A	175	0	-1
1AGR_AD	A	176	0	-1
1AGR_AD	A	177	0	-1
1AGR_AD	A	178	1	-1
1AGR_AD	A	179	1	1
1AGR_AD	A	180	1	1
1AGR_AD	A	181	0	-1
1AGR_AD	A	182	1	1
1AGR_AD	A	183	0	-1
1AGR_AD	A	184	1	1
1AGR_AD	A	185	1	1
1AGR_AD	A	186	1	-1
1AGR_AD	A	187	1	-1
1AGR_AD	A	188	1	-1
1AGR_AD	A	189	0	-1
1AGR_AD	A	190	1	-1
1AGR_AD	A	191	0	-1
1AGR_AD	A	192	1	-1
1AGR_AD	A	193	1	-1
1AGR_AD	A	194	0	-1
1AGR_AD	A	195	1	-1
1AGR_AD	A	196	0	-1
1AGR_AD	A	197	1	-1
1AGR_AD	A	198	0	-1
1AGR_AD	A	199	0	-1
1AGR_AD	A	200	0	-1
1AGR_AD	A	201	0	-1
1AGR_AD	A	202	0	-1
1AGR_AD	A	203	0	-1
1AGR_AD	A	204	0	-1
1AGR_AD	A	205	1	1
1AGR_AD	A	206	1	1
1AGR_AD	A	207	0	-1
1AGR_AD	A	208	0	-1
1AGR_AD	A	209	1	1
1AGR_AD	A	210	1	1
1AGR_AD	A	211	0	-1
1AGR_AD	A	212	1	-1
1AGR_AD	A	213	1	1
1AGR_AD	A	214	0	-1
1AGR_AD	A	215	0	-1
1AGR_AD	A	216	1	-1
1AGR_AD	A	217	1	-1
1AGR_AD	A	218	0	-1
1AGR_AD	A	219	0	-1
1AGR_AD	A	220	0	-1
1AGR_AD	A	221	0	-1
1AGR_AD	A	222	0	-1
1AGR_AD	A	223	0	-1
1AGR_AD	A	224	0	-1
1AGR_AD	A	225	0	-1
1AGR_AD	A	226	0	-1
1AGR_AD	A	227	0	-1
1AGR_AD	A	228	0	-1
1AGR_AD	A	229	0	-1
1AGR_AD	A	230	0	-1
1AGR_AD	A	231	0	-1
1AGR_AD	A	232	0	-1
1AGR_AD	A	233	0	-1
1AGR_AD	A	234	0	-1
1AGR_AD	A	235	1	1
1AGR_AD	A	236	1	1
1AGR_AD	A	237	0	-1
1AGR_AD	A	238	1	1
1AGR_AD	A	239	1	1
1AGR_AD	A	240	0	-1
1AGR_AD	A	241	0	-1
1AGR_AD	A	242	0	-1
1AGR_AD	A	243	0	-1
1AGR_AD	A	244	1	-1
1AGR_AD	A	245	0	-1
1AGR_AD	A	246	0	-1
1AGR_AD	A	247	0	-1
1AGR_AD	A	248	1	-1
1AGR_AD	A	249	0	-1
1AGR_AD	A	250	0	-1
1AGR_AD	A	251	1	-1
1AGR_AD	A	252	1	-1
1AGR_AD	A	253	0	-1
1AGR_AD	A	254	0	-1
1AGR_AD	A	255	0	-1
1AGR_AD	A	256	1	-1
1AGR_AD	A	257	1	-1
1AGR_AD	A	258	1	-1
1AGR_AD	A	259	0	-1
1AGR_AD	A	260	1	-1
1AGR_AD	A	261	1	-1
1AGR_AD	A	262	0	-1
1AGR_AD	A	263	0	-1
1AGR_AD	A	264	0	-1
1AGR_AD	A	265	0	-1
1AGR_AD	A	266	0	-1
1AGR_AD	A	267	0	-1
1AGR_AD	A	268	0	-1
1AGR_AD	A	269	0	-1
1AGR_AD	A	270	0	-1
1AGR_AD	A	271	0	-1
1AGR_AD	A	272	1	-1
1AGR_AD	A	273	0	-1
1AGR_AD	A	274	0	-1
1AGR_AD	A	275	1	-1
1AGR_AD	A	276	1	-1
1AGR_AD	A	277	0	-1
1AGR_AD	A	278	0	-1
1AGR_AD	A	279	1	-1
1AGR_AD	A	280	1	-1
1AGR_AD	A	281	0	-1
1AGR_AD	A	282	1	-1
1AGR_AD	A	283	0	-1
1AGR_AD	A	284	1	-1
1AGR_AD	A	285	1	-1
1AGR_AD	A	286	0	-1
1AGR_AD	A	287	0	-1
1AGR_AD	A	288	1	-1
1AGR_AD	A	289	1	-1
1AGR_AD	A	290	0	-1
1AGR_AD	A	291	1	-1
1AGR_AD	A	292	1	-1
1AGR_AD	A	293	1	-1
1AGR_AD	A	294	1	-1
1AGR_AD	A	295	0	-1
1AGR_AD	A	296	0	-1
1AGR_AD	A	297	0	-1
1AGR_AD	A	298	0	-1
1AGR_AD	A	299	0	-1
1AGR_AD	A	300	0	-1
1AGR_AD	A	301	0	-1
1AGR_AD	A	302	1	-1
1AGR_AD	A	303	0	-1
1AGR_AD	A	304	0	-1
1AGR_AD	A	305	1	-1
1AGR_AD	A	306	0	-1
1AGR_AD	A	307	0	-1
1AGR_AD	A	308	1	-1
1AGR_AD	A	309	1	-1
1AGR_AD	A	310	0	-1
1AGR_AD	A	311	0	-1
1AGR_AD	A	312	1	-1
1AGR_AD	A	313	1	-1
1AGR_AD	A	314	1	-1
1AGR_AD	A	315	1	-1
1AGR_AD	A	316	1	-1
1AGR_AD	A	317	0	-1
1AGR_AD	A	318	1	-1
1AGR_AD	A	319	0	-1
1AGR_AD	A	320	0	-1
1AGR_AD	A	321	0	-1
1AGR_AD	A	322	0	-1
1AGR_AD	A	323	0	-1
1AGR_AD	A	324	0	-1
1AGR_AD	A	325	0	-1
1AGR_AD	A	326	0	-1
1AGR_AD	A	327	0	-1
1AGR_AD	A	328	1	-1
1AGR_AD	A	329	1	-1
1AGR_AD	A	330	1	-1
1AGR_AD	A	331	0	-1
1AGR_AD	A	332	0	-1
1AGR_AD	A	333	1	-1
1AGR_AD	A	334	1	-1
1AGR_AD	A	335	0	-1
1AGR_AD	A	336	0	-1
1AGR_AD	A	337	1	-1
1AGR_AD	A	338	1	-1
1AGR_AD	A	339	0	-1
1AGR_AD	A	340	0	-1
1AGR_AD	A	341	1	-1
1AGR_AD	A	342	0	-1
1AGR_AD	A	343	0	-1
1AGR_AD	A	344	0	-1
1AGR_AD	A	345	1	-1
1AGR_AD	A	346	0	-1
1AGR_AD	A	347	0	-1
1AGR_AD	A	348	0	-1
1AGR_AD	A	349	1	-1
1AGR_AD	A	350	1	-1
1AGR_AD	A	351	1	-1
1AGR_AD	A	352	1	-1
1AGR_AD	A	353	1	-1
1AGR_AD	D	11	1	-1
1AGR_AD	D	12	1	-1
1AGR_AD	D	13	1	-1
1AGR_AD	D	14	1	-1
1AGR_AD	D	15	1	-1
1AGR_AD	D	16	1	-1
1AGR_AD	D	17	1	-1
1AGR_AD	D	18	1	-1
1AGR_AD	D	19	1	-1
1AGR_AD	D	20	1	-1
1AGR_AD	D	21	1	-1
1AGR_AD	D	22	1	-1
1AGR_AD	D	23	1	-1
1AGR_AD	D	24	1	-1
1AGR_AD	D	25	1	-1
1AGR_AD	D	26	1	-1
1AGR_AD	D	27	0	-1
1AGR_AD	D	28	1	-1
1AGR_AD	D	29	1	-1
1AGR_AD	D	30	1	-1
1AGR_AD	D	31	0	-1
1AGR_AD	D	32	1	-1
1AGR_AD	D	33	1	-1
1AGR_AD	D	34	0	-1
1AGR_AD	D	35	0	-1
1AGR_AD	D	36	0	-1
1AGR_AD	D	37	0	-1
1AGR_AD	D	38	0	-1
1AGR_AD	D	39	0	-1
1AGR_AD	D	40	0	-1
1AGR_AD	D	41	0	-1
1AGR_AD	D	42	0	-1
1AGR_AD	D	43	0	-1
1AGR_AD	D	44	0	-1
1AGR_AD	D	45	0	-1
1AGR_AD	D	46	0	-1
1AGR_AD	D	47	0	-1
1AGR_AD	D	48	0	-1
1AGR_AD	D	49	0	-1
1AGR_AD	D	50	0	-1
1AGR_AD	D	51	0	-1
1AGR_AD	D	52	0	-1
1AGR_AD	D	53	0	-1
1AGR_AD	D	54	1	-1
1AGR_AD	D	55	0	-1
1AGR_AD	D	56	0	-1
1AGR_AD	D	57	0	-1
1AGR_AD	D	58	1	-1
1AGR_AD	D	59	1	-1
1AGR_AD	D	60	0	-1
1AGR_AD	D	61	0	-1
1AGR_AD	D	62	1	-1
1AGR_AD	D	63	1	-1
1AGR_AD	D	64	1	-1
1AGR_AD	D	65	1	1
1AGR_AD	D	66	0	-1
1AGR_AD	D	67	1	-1
1AGR_AD	D	68	1	1
1AGR_AD	D	69	1	-1
1AGR_AD	D	70	0	-1
1AGR_AD	D	71	0	-1
1AGR_AD	D	72	0	-1
1AGR_AD	D	73	0	-1
1AGR_AD	D	74	0	-1
1AGR_AD	D	75	1	1
1AGR_AD	D	76	0	-1
1AGR_AD	D	77	0	-1
1AGR_AD	D	78	0	-1
1AGR_AD	D	79	1	-1
1AGR_AD	D	80	0	-1
1AGR_AD	D	81	0	-1
1AGR_AD	D	82	0	-1
1AGR_AD	D	83	0	-1
1AGR_AD	D	84	0	-1
1AGR_AD	D	85	0	-1
1AGR_AD	D	86	1	-1
1AGR_AD	D	87	0	-1
1AGR_AD	D	88	0	-1
1AGR_AD	D	89	1	-1
1AGR_AD	D	90	1	1
1AGR_AD	D	91	0	-1
1AGR_AD	D	92	1	-1
1AGR_AD	D	93	0	-1
1AGR_AD	D	94	1	-1
1AGR_AD	D	95	0	-1
1AGR_AD	D	96	1	-1
1AGR_AD	D	97	1	-1
1AGR_AD	D	98	1	-1
1AGR_AD	D	99	1	-1
1AGR_AD	D	100	0	-1
1AGR_AD	D	101	1	-1
1AGR_AD	D	102	1	-1
1AGR_AD	D	103	0	-1
1AGR_AD	D	104	0	-1
1AGR_AD	D	105	1	-1
1AGR_AD	D	106	1	-1
1AGR_AD	D	107	0	-1
1AGR_AD	D	108	1	-1
1AGR_AD	D	109	1	-1
1AGR_AD	D	110	0	-1
1AGR_AD	D	111	0	-1
1AGR_AD	D	112	1	-1
1AGR_AD	D	113	1	-1
1AGR_AD	D	114	1	-1
1AGR_AD	D	115	1	-1
1AGR_AD	D	116	1	1
1AGR_AD	D	117	1	-1
1AGR_AD	D	118	1	-1
1AGR_AD	D	119	0	-1
1AGR_AD	D	120	1	-1
1AGR_AD	D	121	1	-1
1AGR_AD	D	122	1	-1
1AGR_AD	D	123	0	-1
1AGR_AD	D	124	0	-1
1AGR_AD	D	125	0	-1
1AGR_AD	D	126	0	-1
1AGR_AD	D	127	0	-1
1AGR_AD	D	128	1	-1
1AGR_AD	D	129	1	-1
1AGR_AD	D	130	0	-1
1AGR_AD	D	131	0	-1
1AGR_AD	D	132	1	-1
1AGR_AD	D	133	0	-1
1AGR_AD	D	134	1	-1
1AGR_AD	D	135	0	-1
1AGR_AD	D	136	0	-1
1AGR_AD	D	137	1	-1
1AGR_AD	D	138	1	-1
1AGR_AD	D	139	0	-1
1AGR_AD	D	140	0	-1
1AGR_AD	D	141	1	-1
1AGR_AD	D	142	1	-1
1AGR_AD	D	143	1	-1
1AGR_AD	D	144	1	-1
1AGR_AD	D	145	1	-1
1AGR_AD	D	146	0	-1
1AGR_AD	D	147	1	-1
1AGR_AD	D	148	0	-1
1AGR_AD	D	149	1	-1
1AGR_AD	D	150	1	-1
1AGR_AD	D	151	0	-1
1AGR_AD	D	152	0	-1
1AGR_AD	D	153	0	-1
1AGR_AD	D	154	0	-1
1AGR_AD	D	155	0	-1
1AGR_AD	D	156	0	-1
1AGR_AD	D	157	1	-1
1AGR_AD	D	158	1	-1
1AGR_AD	D	159	0	-1
1AGR_AD	D	160	1	-1
1AGR_AD	D	161	1	-1
1AGR_AD	D	162	0	-1
1AGR_AD	D	163	0	-1
1AGR_AD	D	164	1	-1
1AGR_AD	D	165	1	-1
1AGR_AD	D	166	1	-1
1AGR_AD	D	167	0	-1
1AGR_AD	D	168	1	-1
1AGR_AD	D	169	0	-1
1AGR_AD	D	170	1	-1
1AGR_AD	D	171	1	-1
1AGR_AD	D	172	1	-1
1AGR_AD	D	173	0	-1
1AGR_AD	D	174	0	-1
1AGR_AD	D	175	0	-1
1AGR_AD	D	176	0	-1
1AGR_AD	D	177	0	-1
1AGR_AD	D	178	1	1
1AGR_AD	D	179	1	1
1AGR_AD	D	180	1	1
1AGR_AD	D	181	0	-1
1AGR_AD	D	182	1	1
1AGR_AD	D	183	0	-1
1AGR_AD	D	184	1	1
1AGR_AD	D	185	1	1
1AGR_AD	D	186	1	-1
1AGR_AD	D	187	1	-1
1AGR_AD	D	188	1	-1
1AGR_AD	D	189	0	-1
1AGR_AD	D	190	1	-1
1AGR_AD	D	191	0	-1
1AGR_AD	D	192	1	-1
1AGR_AD	D	193	1	-1
1AGR_AD	D	194	0	-1
1AGR_AD	D	195	1	-1
1AGR_AD	D	196	0	-1
1AGR_AD	D	197	1	-1
1AGR_AD	D	198	0	-1
1AGR_AD	D	199	0	-1
1AGR_AD	D	200	0	-1
1AGR_AD	D	201	0	-1
1AGR_AD	D	202	0	-1
1AGR_AD	D	203	0	-1
1AGR_AD	D	204	0	-1
1AGR_AD	D	205	1	1
1AGR_AD	D	206	1	1
1AGR_AD	D	207	0	-1
1AGR_AD	D	208	0	-1
1AGR_AD	D	209	1	1
1AGR_AD	D	210	1	1
1AGR_AD	D	211	0	-1
1AGR_AD	D	212	1	-1
1AGR_AD	D	213	1	1
1AGR_AD	D	214	0	-1
1AGR_AD	D	215	0	-1
1AGR_AD	D	216	1	-1
1AGR_AD	D	217	1	-1
1AGR_AD	D	218	0	-1
1AGR_AD	D	219	0	-1
1AGR_AD	D	220	0	-1
1AGR_AD	D	221	0	-1
1AGR_AD	D	222	0	-1
1AGR_AD	D	223	0	-1
1AGR_AD	D	224	0	-1
1AGR_AD	D	225	0	-1
1AGR_AD	D	226	0	-1
1AGR_AD	D	227	0	-1
1AGR_AD	D	228	0	-1
1AGR_AD	D	229	0	-1
1AGR_AD	D	230	0	-1
1AGR_AD	D	231	0	-1
1AGR_AD	D	232	0	-1
1AGR_AD	D	233	1	-1
1AGR_AD	D	234	0	-1
1AGR_AD	D	235	1	1
1AGR_AD	D	236	1	1
1AGR_AD	D	237	0	-1
1AGR_AD	D	238	1	1
1AGR_AD	D	239	1	1
1AGR_AD	D	240	0	-1
1AGR_AD	D	241	0	-1
1AGR_AD	D	242	0	-1
1AGR_AD	D	243	0	-1
1AGR_AD	D	244	1	-1
1AGR_AD	D	245	0	-1
1AGR_AD	D	246	0	-1
1AGR_AD	D	247	0	-1
1AGR_AD	D	248	1	-1
1AGR_AD	D	249	0	-1
1AGR_AD	D	250	0	-1
1AGR_AD	D	251	1	-1
1AGR_AD	D	252	1	-1
1AGR_AD	D	253	0	-1
1AGR_AD	D	254	0	-1
1AGR_AD	D	255	0	-1
1AGR_AD	D	256	1	-1
1AGR_AD	D	257	1	-1
1AGR_AD	D	258	1	-1
1AGR_AD	D	259	0	-1
1AGR_AD	D	260	1	-1
1AGR_AD	D	261	1	-1
1AGR_AD	D	262	0	-1
1AGR_AD	D	263	0	-1
1AGR_AD	D	264	0	-1
1AGR_AD	D	265	0	-1
1AGR_AD	D	266	0	-1
1AGR_AD	D	267	0	-1
1AGR_AD	D	268	0	-1
1AGR_AD	D	269	0	-1
1AGR_AD	D	270	0	-1
1AGR_AD	D	271	0	-1
1AGR_AD	D	272	1	-1
1AGR_AD	D	273	0	-1
1AGR_AD	D	274	0	-1
1AGR_AD	D	275	1	-1
1AGR_AD	D	276	1	-1
1AGR_AD	D	277	0	-1
1AGR_AD	D	278	0	-1
1AGR_AD	D	279	1	-1
1AGR_AD	D	280	1	-1
1AGR_AD	D	281	0	-1
1AGR_AD	D	282	1	-1
1AGR_AD	D	283	0	-1
1AGR_AD	D	284	1	-1
1AGR_AD	D	285	1	-1
1AGR_AD	D	286	0	-1
1AGR_AD	D	287	0	-1
1AGR_AD	D	288	1	-1
1AGR_AD	D	289	1	-1
1AGR_AD	D	290	0	-1
1AGR_AD	D	291	1	-1
1AGR_AD	D	292	1	-1
1AGR_AD	D	293	1	-1
1AGR_AD	D	294	1	-1
1AGR_AD	D	295	0	-1
1AGR_AD	D	296	0	-1
1AGR_AD	D	297	0	-1
1AGR_AD	D	298	0	-1
1AGR_AD	D	299	0	-1
1AGR_AD	D	300	0	-1
1AGR_AD	D	301	0	-1
1AGR_AD	D	302	1	-1
1AGR_AD	D	303	0	-1
1AGR_AD	D	304	0	-1
1AGR_AD	D	305	1	-1
1AGR_AD	D	306	0	-1
1AGR_AD	D	307	0	-1
1AGR_AD	D	308	1	-1
1AGR_AD	D	309	1	-1
1AGR_AD	D	310	0	-1
1AGR_AD	D	311	0	-1
1AGR_AD	D	312	1	-1
1AGR_AD	D	313	1	-1
1AGR_AD	D	314	1	-1
1AGR_AD	D	315	1	-1
1AGR_AD	D	316	1	-1
1AGR_AD	D	317	0	-1
1AGR_AD	D	318	1	-1
1AGR_AD	D	319	0	-1
1AGR_AD	D	320	0	-1
1AGR_AD	D	321	0	-1
1AGR_AD	D	322	0	-1
1AGR_AD	D	323	0	-1
1AGR_AD	D	324	0	-1
1AGR_AD	D	325	0	-1
1AGR_AD	D	326	0	-1
1AGR_AD	D	327	0	-1
1AGR_AD	D	328	1	-1
1AGR_AD	D	329	1	-1
1AGR_AD	D	330	1	-1
1AGR_AD	D	331	0	-1
1AGR_AD	D	332	0	-1
1AGR_AD	D	333	1	-1
1AGR_AD	D	334	1	-1
1AGR_AD	D	335	0	-1
1AGR_AD	D	336	0	-1
1AGR_AD	D	337	1	-1
1AGR_AD	D	338	1	-1
1AGR_AD	D	339	0	-1
1AGR_AD	D	340	0	-1
1AGR_AD	D	341	1	-1
1AGR_AD	D	342	0	-1
1AGR_AD	D	343	0	-1
1AGR_AD	D	344	1	-1
1AGR_AD	D	345	1	-1
1AGR_AD	D	346	0	-1
1AGR_AD	D	347	0	-1
1AGR_AD	D	348	1	-1
1AGR_AD	D	349	1	-1
1AGR_AD	D	350	1	-1
1AGR_AD	D	351	1	-1
1AGR_AD	D	352	1	-1
1AGR_AD	D	353	1	-1
1AGR_EH	E	51	1	-1
1AGR_EH	E	52	1	-1
1AGR_EH	E	53	1	-1
1AGR_EH	E	54	1	-1
1AGR_EH	E	55	1	-1
1AGR_EH	E	56	0	-1
1AGR_EH	E	57	1	-1
1AGR_EH	E	58	1	-1
1AGR_EH	E	59	0	-1
1AGR_EH	E	60	1	-1
1AGR_EH	E	61	1	-1
1AGR_EH	E	62	0	-1
1AGR_EH	E	63	0	-1
1AGR_EH	E	64	1	-1
1AGR_EH	E	65	1	-1
1AGR_EH	E	66	0	-1
1AGR_EH	E	67	0	-1
1AGR_EH	E	68	1	-1
1AGR_EH	E	69	0	-1
1AGR_EH	E	70	1	-1
1AGR_EH	E	71	1	-1
1AGR_EH	E	72	0	-1
1AGR_EH	E	73	0	-1
1AGR_EH	E	74	1	-1
1AGR_EH	E	75	0	-1
1AGR_EH	E	76	0	-1
1AGR_EH	E	77	1	-1
1AGR_EH	E	78	1	-1
1AGR_EH	E	79	0	-1
1AGR_EH	E	80	0	-1
1AGR_EH	E	81	1	-1
1AGR_EH	E	82	1	-1
1AGR_EH	E	83	1	1
1AGR_EH	E	84	1	1
1AGR_EH	E	85	0	-1
1AGR_EH	E	86	1	-1
1AGR_EH	E	87	0	-1
1AGR_EH	E	88	0	-1
1AGR_EH	E	89	0	-1
1AGR_EH	E	90	0	-1
1AGR_EH	E	91	0	-1
1AGR_EH	E	92	0	-1
1AGR_EH	E	93	1	-1
1AGR_EH	E	94	0	-1
1AGR_EH	E	95	0	-1
1AGR_EH	E	96	1	-1
1AGR_EH	E	97	1	-1
1AGR_EH	E	98	0	-1
1AGR_EH	E	99	1	-1
1AGR_EH	E	100	1	-1
1AGR_EH	E	101	0	-1
1AGR_EH	E	102	1	-1
1AGR_EH	E	103	1	-1
1AGR_EH	E	104	1	-1
1AGR_EH	E	105	1	-1
1AGR_EH	E	106	1	-1
1AGR_EH	E	107	0	-1
1AGR_EH	E	108	1	-1
1AGR_EH	E	109	1	-1
1AGR_EH	E	110	0	-1
1AGR_EH	E	111	0	-1
1AGR_EH	E	112	1	-1
1AGR_EH	E	113	1	-1
1AGR_EH	E	114	0	-1
1AGR_EH	E	115	0	-1
1AGR_EH	E	116	1	-1
1AGR_EH	E	117	1	-1
1AGR_EH	E	118	0	-1
1AGR_EH	E	119	0	-1
1AGR_EH	E	120	0	-1
1AGR_EH	E	121	1	-1
1AGR_EH	E	122	1	-1
1AGR_EH	E	123	0	-1
1AGR_EH	E	124	1	1
1AGR_EH	E	125	1	1
1AGR_EH	E	126	1	1
1AGR_EH	E	127	0	-1
1AGR_EH	E	128	1	1
1AGR_EH	E	129	0	-1
1AGR_EH	E	130	1	1
1AGR_EH	E	131	1	1
1AGR_EH	E	132	1	-1
1AGR_EH	E	133	0	-1
1AGR_EH	E	134	0	-1
1AGR_EH	E	135	1	1
1AGR_EH	E	136	1	-1
1AGR_EH	E	137	0	-1
1AGR_EH	E	138	1	-1
1AGR_EH	E	139	1	-1
1AGR_EH	E	140	1	-1
1AGR_EH	E	141	0	-1
1AGR_EH	E	142	1	-1
1AGR_EH	E	143	1	-1
1AGR_EH	E	144	0	-1
1AGR_EH	E	145	1	-1
1AGR_EH	E	146	1	-1
1AGR_EH	E	147	1	-1
1AGR_EH	E	148	0	-1
1AGR_EH	E	149	0	-1
1AGR_EH	E	150	1	-1
1AGR_EH	E	151	1	-1
1AGR_EH	E	152	0	-1
1AGR_EH	E	153	0	-1
1AGR_EH	E	154	1	-1
1AGR_EH	E	155	1	-1
1AGR_EH	E	156	0	-1
1AGR_EH	E	157	0	-1
1AGR_EH	E	158	1	-1
1AGR_EH	E	159	1	1
1AGR_EH	E	160	0	-1
1AGR_EH	E	161	0	-1
1AGR_EH	E	162	1	1
1AGR_EH	E	163	1	1
1AGR_EH	E	164	0	-1
1AGR_EH	E	165	0	-1
1AGR_EH	E	166	1	1
1AGR_EH	E	167	1	1
1AGR_EH	E	168	0	-1
1AGR_EH	E	169	0	-1
1AGR_EH	E	170	1	1
1AGR_EH	E	171	0	-1
1AGR_EH	E	172	1	-1
1AGR_EH	E	173	1	-1
1AGR_EH	E	174	0	-1
1AGR_EH	E	175	1	-1
1AGR_EH	E	176	1	-1
1AGR_EH	E	177	1	-1
1AGR_EH	E	178	1	-1
1AGR_EH	H	60	1	-1
1AGR_EH	H	61	1	-1
1AGR_EH	H	62	0	-1
1AGR_EH	H	63	0	-1
1AGR_EH	H	64	1	-1
1AGR_EH	H	65	1	-1
1AGR_EH	H	66	0	-1
1AGR_EH	H	67	0	-1
1AGR_EH	H	68	1	-1
1AGR_EH	H	69	1	-1
1AGR_EH	H	70	1	-1
1AGR_EH	H	71	1	-1
1AGR_EH	H	72	0	-1
1AGR_EH	H	73	0	-1
1AGR_EH	H	74	1	-1
1AGR_EH	H	75	1	-1
1AGR_EH	H	76	0	-1
1AGR_EH	H	77	1	-1
1AGR_EH	H	78	1	-1
1AGR_EH	H	79	0	-1
1AGR_EH	H	80	0	-1
1AGR_EH	H	81	1	-1
1AGR_EH	H	82	1	1
1AGR_EH	H	83	1	1
1AGR_EH	H	84	1	1
1AGR_EH	H	85	0	-1
1AGR_EH	H	86	0	-1
1AGR_EH	H	87	0	-1
1AGR_EH	H	88	0	-1
1AGR_EH	H	89	0	-1
1AGR_EH	H	90	0	-1
1AGR_EH	H	91	0	-1
1AGR_EH	H	92	0	-1
1AGR_EH	H	93	0	-1
1AGR_EH	H	94	0	-1
1AGR_EH	H	95	0	-1
1AGR_EH	H	96	1	-1
1AGR_EH	H	97	1	-1
1AGR_EH	H	98	0	-1
1AGR_EH	H	99	1	-1
1AGR_EH	H	100	1	-1
1AGR_EH	H	101	0	-1
1AGR_EH	H	102	1	-1
1AGR_EH	H	103	1	-1
1AGR_EH	H	104	1	-1
1AGR_EH	H	105	1	-1
1AGR_EH	H	106	1	-1
1AGR_EH	H	107	0	-1
1AGR_EH	H	108	1	-1
1AGR_EH	H	109	1	-1
1AGR_EH	H	110	0	-1
1AGR_EH	H	111	0	-1
1AGR_EH	H	112	1	-1
1AGR_EH	H	113	1	-1
1AGR_EH	H	114	0	-1
1AGR_EH	H	115	0	-1
1AGR_EH	H	116	1	-1
1AGR_EH	H	117	1	-1
1AGR_EH	H	118	0	-1
1AGR_EH	H	119	0	-1
1AGR_EH	H	120	0	-1
1AGR_EH	H	121	1	-1
1AGR_EH	H	122	1	-1
1AGR_EH	H	123	0	-1
1AGR_EH	H	124	1	1
1AGR_EH	H	125	1	1
1AGR_EH	H	126	1	1
1AGR_EH	H	127	0	-1
1AGR_EH	H	128	1	1
1AGR_EH	H	129	0	-1
1AGR_EH	H	130	1	1
1AGR_EH	H	131	1	1
1AGR_EH	H	132	1	1
1AGR_EH	H	133	0	-1
1AGR_EH	H	134	0	-1
1AGR_EH	H	135	1	1
1AGR_EH	H	136	1	-1
1AGR_EH	H	137	0	-1
1AGR_EH	H	138	1	-1
1AGR_EH	H	139	1	-1
1AGR_EH	H	140	1	-1
1AGR_EH	H	141	0	-1
1AGR_EH	H	142	1	-1
1AGR_EH	H	143	1	-1
1AGR_EH	H	144	0	-1
1AGR_EH	H	145	1	-1
1AGR_EH	H	146	1	-1
1AGR_EH	H	147	1	-1
1AGR_EH	H	148	0	-1
1AGR_EH	H	149	0	-1
1AGR_EH	H	150	1	-1
1AGR_EH	H	151	0	-1
1AGR_EH	H	152	0	-1
1AGR_EH	H	153	0	-1
1AGR_EH	H	154	1	-1
1AGR_EH	H	155	1	-1
1AGR_EH	H	156	0	-1
1AGR_EH	H	157	0	-1
1AGR_EH	H	158	1	-1
1AGR_EH	H	159	1	1
1AGR_EH	H	160	0	-1
1AGR_EH	H	161	0	-1
1AGR_EH	H	162	1	1
1AGR_EH	H	163	1	1
1AGR_EH	H	164	0	-1
1AGR_EH	H	165	0	-1
1AGR_EH	H	166	1	1
1AGR_EH	H	167	1	1
1AGR_EH	H	168	0	-1
1AGR_EH	H	169	0	-1
1AGR_EH	H	170	1	1
1AGR_EH	H	171	0	-1
1AGR_EH	H	172	1	-1
1AGR_EH	H	173	1	-1
1AGR_EH	H	174	1	-1
1AGR_EH	H	175	1	-1
1AK4_AB	A	1	1	-1
1AK4_AB	A	2	1	-1
1AK4_AB	A	3	0	-1
1AK4_AB	A	4	0	-1
1AK4_AB	A	5	0	-1
1AK4_AB	A	6	0	-1
1AK4_AB	A	7	0	-1
1AK4_AB	A	8	0	-1
1AK4_AB	A	9	0	-1
1AK4_AB	A	10	0	-1
1AK4_AB	A	11	0	-1
1AK4_AB	A	12	0	-1
1AK4_AB	A	13	1	-1
1AK4_AB	A	14	1	-1
1AK4_AB	A	15	1	-1
1AK4_AB	A	16	1	-1
1AK4_AB	A	17	1	-1
1AK4_AB	A	18	1	-1
1AK4_AB	A	19	1	-1
1AK4_AB	A	20	0	-1
1AK4_AB	A	21	0	-1
1AK4_AB	A	22	0	-1
1AK4_AB	A	23	0	-1
1AK4_AB	A	24	0	-1
1AK4_AB	A	25	0	-1
1AK4_AB	A	26	0	-1
1AK4_AB	A	27	1	-1
1AK4_AB	A	28	1	-1
1AK4_AB	A	29	0	-1
1AK4_AB	A	30	1	-1
1AK4_AB	A	31	1	-1
1AK4_AB	A	32	0	-1
1AK4_AB	A	33	0	-1
1AK4_AB	A	34	1	-1
1AK4_AB	A	35	0	-1
1AK4_AB	A	36	0	-1
1AK4_AB	A	37	0	-1
1AK4_AB	A	38	0	-1
1AK4_AB	A	39	0	-1
1AK4_AB	A	40	0	-1
1AK4_AB	A	41	1	-1
1AK4_AB	A	42	1	-1
1AK4_AB	A	43	1	-1
1AK4_AB	A	44	1	-1
1AK4_AB	A	45	1	-1
1AK4_AB	A	46	1	-1
1AK4_AB	A	47	0	-1
1AK4_AB	A	48	0	-1
1AK4_AB	A	49	1	-1
1AK4_AB	A	50	1	-1
1AK4_AB	A	51	0	-1
1AK4_AB	A	52	0	-1
1AK4_AB	A	53	0	-1
1AK4_AB	A	54	0	-1
1AK4_AB	A	55	1	1
1AK4_AB	A	56	0	-1
1AK4_AB	A	57	0	-1
1AK4_AB	A	58	1	-1
1AK4_AB	A	59	1	-1
1AK4_AB	A	60	0	-1
1AK4_AB	A	61	0	-1
1AK4_AB	A	62	0	-1
1AK4_AB	A	63	0	-1
1AK4_AB	A	64	0	-1
1AK4_AB	A	65	0	-1
1AK4_AB	A	66	0	-1
1AK4_AB	A	67	0	-1
1AK4_AB	A	68	1	-1
1AK4_AB	A	69	1	1
1AK4_AB	A	70	1	-1
1AK4_AB	A	71	1	1
1AK4_AB	A	72	1	1
1AK4_AB	A	73	1	1
1AK4_AB	A	74	0	-1
1AK4_AB	A	75	0	-1
1AK4_AB	A	76	1	-1
1AK4_AB	A	77	0	-1
1AK4_AB	A	78	0	-1
1AK4_AB	A	79	1	-1
1AK4_AB	A	80	1	-1
1AK4_AB	A	81	1	-1
1AK4_AB	A	82	1	-1
1AK4_AB	A	83	0	-1
1AK4_AB	A	84	1	-1
1AK4_AB	A	85	0	-1
1AK4_AB	A	86	1	-1
1AK4_AB	A	87	0	-1
1AK4_AB	A	88	1	-1
1AK4_AB	A	89	1	-1
1AK4_AB	A	90	1	-1
1AK4_AB	A	91	1	-1
1AK4_AB	A	92	0	-1
1AK4_AB	A	93	1	-1
1AK4_AB	A	94	0	-1
1AK4_AB	A	95	1	-1
1AK4_AB	A	96	0	-1
1AK4_AB	A	97	0	-1
1AK4_AB	A	98	0	-1
1AK4_AB	A	99	0	-1
1AK4_AB	A	100	0	-1
1AK4_AB	A	101	0	-1
1AK4_AB	A	102	0	-1
1AK4_AB	A	103	1	1
1AK4_AB	A	104	1	-1
1AK4_AB	A	105	1	-1
1AK4_AB	A	106	1	-1
1AK4_AB	A	107	1	-1
1AK4_AB	A	108	0	-1
1AK4_AB	A	109	0	-1
1AK4_AB	A	110	0	-1
1AK4_AB	A	111	0	-1
1AK4_AB	A	112	0	-1
1AK4_AB	A	113	0	-1
1AK4_AB	A	114	0	-1
1AK4_AB	A	115	0	-1
1AK4_AB	A	116	0	-1
1AK4_AB	A	117	0	-1
1AK4_AB	A	118	1	-1
1AK4_AB	A	119	0	-1
1AK4_AB	A	120	1	-1
1AK4_AB	A	121	1	1
1AK4_AB	A	122	0	-1
1AK4_AB	A	123	1	-1
1AK4_AB	A	124	1	-1
1AK4_AB	A	125	1	-1
1AK4_AB	A	126	0	-1
1AK4_AB	A	127	0	-1
1AK4_AB	A	128	0	-1
1AK4_AB	A	129	0	-1
1AK4_AB	A	130	0	-1
1AK4_AB	A	131	1	-1
1AK4_AB	A	132	0	-1
1AK4_AB	A	133	1	-1
1AK4_AB	A	134	1	-1
1AK4_AB	A	135	0	-1
1AK4_AB	A	136	0	-1
1AK4_AB	A	137	1	-1
1AK4_AB	A	138	0	-1
1AK4_AB	A	139	0	-1
1AK4_AB	A	140	1	-1
1AK4_AB	A	141	0	-1
1AK4_AB	A	142	0	-1
1AK4_AB	A	143	0	-1
1AK4_AB	A	144	1	-1
1AK4_AB	A	145	0	-1
1AK4_AB	A	146	0	-1
1AK4_AB	A	147	1	-1
1AK4_AB	A	148	1	1
1AK4_AB	A	149	1	1
1AK4_AB	A	150	0	-1
1AK4_AB	A	151	1	-1
1AK4_AB	A	152	0	-1
1AK4_AB	A	153	1	-1
1AK4_AB	A	154	1	-1
1AK4_AB	A	155	1	-1
1AK4_AB	A	156	0	-1
1AK4_AB	A	157	0	-1
1AK4_AB	A	158	0	-1
1AK4_AB	A	159	1	-1
1AK4_AB	A	160	1	-1
1AK4_AB	A	161	0	-1
1AK4_AB	A	162	0	-1
1AK4_AB	A	163	1	-1
1AK4_AB	A	164	1	-1
1AK4_AB	A	165	1	-1
1AK4_AB	B	3	1	-1
1AK4_AB	B	4	0	-1
1AK4_AB	B	5	0	-1
1AK4_AB	B	6	0	-1
1AK4_AB	B	7	0	-1
1AK4_AB	B	8	0	-1
1AK4_AB	B	9	0	-1
1AK4_AB	B	10	0	-1
1AK4_AB	B	11	0	-1
1AK4_AB	B	12	0	-1
1AK4_AB	B	13	1	-1
1AK4_AB	B	14	1	-1
1AK4_AB	B	15	1	-1
1AK4_AB	B	16	1	-1
1AK4_AB	B	17	1	-1
1AK4_AB	B	18	1	-1
1AK4_AB	B	19	1	-1
1AK4_AB	B	20	0	-1
1AK4_AB	B	21	0	-1
1AK4_AB	B	22	0	-1
1AK4_AB	B	23	1	-1
1AK4_AB	B	24	0	-1
1AK4_AB	B	25	0	-1
1AK4_AB	B	26	1	-1
1AK4_AB	B	27	1	-1
1AK4_AB	B	28	1	-1
1AK4_AB	B	29	0	-1
1AK4_AB	B	30	1	-1
1AK4_AB	B	31	1	-1
1AK4_AB	B	32	0	-1
1AK4_AB	B	33	0	-1
1AK4_AB	B	34	1	-1
1AK4_AB	B	35	0	-1
1AK4_AB	B	36	0	-1
1AK4_AB	B	37	0	-1
1AK4_AB	B	38	0	-1
1AK4_AB	B	39	0	-1
1AK4_AB	B	40	0	-1
1AK4_AB	B	41	1	-1
1AK4_AB	B	42	1	-1
1AK4_AB	B	43	1	-1
1AK4_AB	B	44	1	-1
1AK4_AB	B	45	1	-1
1AK4_AB	B	46	1	-1
1AK4_AB	B	47	0	-1
1AK4_AB	B	48	0	-1
1AK4_AB	B	49	1	-1
1AK4_AB	B	50	1	-1
1AK4_AB	B	51	0	-1
1AK4_AB	B	52	0	-1
1AK4_AB	B	53	0	-1
1AK4_AB	B	54	0	-1
1AK4_AB	B	55	1	1
1AK4_AB	B	56	0	-1
1AK4_AB	B	57	0	-1
1AK4_AB	B	58	1	-1
1AK4_AB	B	59	1	-1
1AK4_AB	B	60	0	-1
1AK4_AB	B	61	0	-1
1AK4_AB	B	62	0	-1
1AK4_AB	B	63	0	-1
1AK4_AB	B	64	0	-1
1AK4_AB	B	65	0	-1
1AK4_AB	B	66	0	-1
1AK4_AB	B	67	0	-1
1AK4_AB	B	68	1	-1
1AK4_AB	B	69	1	1
1AK4_AB	B	70	1	-1
1AK4_AB	B	71	1	1
1AK4_AB	B	72	1	1
1AK4_AB	B	73	1	1
1AK4_AB	B	74	0	-1
1AK4_AB	B	75	0	-1
1AK4_AB	B	76	1	-1
1AK4_AB	B	77	0	-1
1AK4_AB	B	78	0	-1
1AK4_AB	B	79	1	-1
1AK4_AB	B	80	1	-1
1AK4_AB	B	81	1	-1
1AK4_AB	B	82	1	-1
1AK4_AB	B	83	0	-1
1AK4_AB	B	84	1	-1
1AK4_AB	B	85	0	-1
1AK4_AB	B	86	1	-1
1AK4_AB	B	87	0	-1
1AK4_AB	B	88	1	-1
1AK4_AB	B	89	1	-1
1AK4_AB	B	90	1	-1
1AK4_AB	B	91	1	-1
1AK4_AB	B	92	0	-1
1AK4_AB	B	93	1	-1
1AK4_AB	B	94	0	-1
1AK4_AB	B	95	1	-1
1AK4_AB	B	96	0	-1
1AK4_AB	B	97	0	-1
1AK4_AB	B	98	0	-1
1AK4_AB	B	99	0	-1
1AK4_AB	B	100	0	-1
1AK4_AB	B	101	0	-1
1AK4_AB	B	102	0	-1
1AK4_AB	B	103	1	1
1AK4_AB	B	104	1	-1
1AK4_AB	B	105	1	-1
1AK4_AB	B	106	1	-1
1AK4_AB	B	107	0	-1
1AK4_AB	B	108	0	-1
1AK4_AB	B	109	0	-1
1AK4_AB	B	110	0	-1
1AK4_AB	B	111	0	-1
1AK4_AB	B	112	0	-1
1AK4_AB	B	113	0	-1
1AK4_AB	B	114	0	-1
1AK4_AB	B	115	0	-1
1AK4_AB	B	116	0	-1
1AK4_AB	B	117	1	-1
1AK4_AB	B	118	1	-1
1AK4_AB	B	119	0	-1
1AK4_AB	B	120	1	-1
1AK4_AB	B	121	1	1
1AK4_AB	B	122	0	-1
1AK4_AB	B	123	1	-1
1AK4_AB	B	124	1	-1
1AK4_AB	B	125	1	1
1AK4_AB	B	126	0	-1
1AK4_AB	B	127	0	-1
1AK4_AB	B	128	0	-1
1AK4_AB	B	129	0	-1
1AK4_AB	B	130	0	-1
1AK4_AB	B	131	1	-1
1AK4_AB	B	132	0	-1
1AK4_AB	B	133	1	-1
1AK4_AB	B	134	1	-1
1AK4_AB	B	135	0	-1
1AK4_AB	B	136	0	-1
1AK4_AB	B	137	1	-1
1AK4_AB	B	138	0	-1
1AK4_AB	B	139	0	-1
1AK4_AB	B	140	1	-1
1AK4_AB	B	141	0	-1
1AK4_AB	B	142	0	-1
1AK4_AB	B	143	0	-1
1AK4_AB	B	144	1	-1
1AK4_AB	B	145	0	-1
1AK4_AB	B	146	0	-1
1AK4_AB	B	147	1	-1
1AK4_AB	B	148	1	1
1AK4_AB	B	149	1	1
1AK4_AB	B	150	0	-1
1AK4_AB	B	151	1	1
1AK4_AB	B	152	0	-1
1AK4_AB	B	153	1	-1
1AK4_AB	B	154	1	-1
1AK4_AB	B	155	1	-1
1AK4_AB	B	156	0	-1
1AK4_AB	B	157	0	-1
1AK4_AB	B	158	0	-1
1AK4_AB	B	159	1	-1
1AK4_AB	B	160	1	-1
1AK4_AB	B	161	0	-1
1AK4_AB	B	162	0	-1
1AK4_AB	B	163	1	-1
1AK4_AB	B	164	1	-1
1AK4_AB	B	165	1	-1
1AO7_A	A	1	1	-1
1AO7_A	A	2	1	-1
1AO7_A	A	3	0	-1
1AO7_A	A	4	0	-1
1AO7_A	A	5	0	-1
1AO7_A	A	6	0	-1
1AO7_A	A	7	0	-1
1AO7_A	A	8	1	1
1AO7_A	A	9	0	-1
1AO7_A	A	10	1	1
1AO7_A	A	11	0	-1
1AO7_A	A	12	1	1
1AO7_A	A	13	0	-1
1AO7_A	A	14	1	-1
1AO7_A	A	15	1	-1
1AO7_A	A	16	1	-1
1AO7_A	A	17	1	-1
1AO7_A	A	18	1	-1
1AO7_A	A	19	1	-1
1AO7_A	A	20	0	-1
1AO7_A	A	21	1	1
1AO7_A	A	22	0	-1
1AO7_A	A	23	0	-1
1AO7_A	A	24	0	-1
1AO7_A	A	25	0	-1
1AO7_A	A	26	0	-1
1AO7_A	A	27	1	1
1AO7_A	A	28	0	-1
1AO7_A	A	29	0	-1
1AO7_A	A	30	1	-1
1AO7_A	A	31	0	-1
1AO7_A	A	32	1	1
1AO7_A	A	33	0	-1
1AO7_A	A	34	0	-1
1AO7_A	A	35	0	-1
1AO7_A	A	36	0	-1
1AO7_A	A	37	0	-1
1AO7_A	A	38	0	-1
1AO7_A	A	39	1	-1
1AO7_A	A	40	0	-1
1AO7_A	A	41	1	-1
1AO7_A	A	42	1	-1
1AO7_A	A	43	1	-1
1AO7_A	A	44	1	-1
1AO7_A	A	45	0	-1
1AO7_A	A	46	0	-1
1AO7_A	A	47	1	-1
1AO7_A	A	48	1	1
1AO7_A	A	49	0	-1
1AO7_A	A	50	1	-1
1AO7_A	A	51	0	-1
1AO7_A	A	52	0	-1
1AO7_A	A	53	1	-1
1AO7_A	A	54	1	-1
1AO7_A	A	55	0	-1
1AO7_A	A	56	1	-1
1AO7_A	A	57	1	-1
1AO7_A	A	58	1	1
1AO7_A	A	59	0	-1
1AO7_A	A	60	0	-1
1AO7_A	A	61	1	-1
1AO7_A	A	62	0	-1
1AO7_A	A	63	0	-1
1AO7_A	A	64	0	-1
1AO7_A	A	65	1	1
1AO7_A	A	66	1	1
1AO7_A	A	67	0	-1
1AO7_A	A	68	1	1
1AO7_A	A	69	1	1
1AO7_A	A	70	0	-1
1AO7_A	A	71	0	-1
1AO7_A	A	72	1	1
1AO7_A	A	73	1	1
1AO7_A	A	74	0	-1
1AO7_A	A	75	1	-1
1AO7_A	A	76	1	1
1AO7_A	A	77	0	-1
1AO7_A	A	78	0	-1
1AO7_A	A	79	1	-1
1AO7_A	A	80	1	1
1AO7_A	A	81	0	-1
1AO7_A	A	82	1	-1
1AO7_A	A	83	1	-1
1AO7_A	A	84	1	1
1AO7_A	A	85	1	-1
1AO7_A	A	86	1	-1
1AO7_A	A	87	1	-1
1AO7_A	A	88	1	-1
1AO7_A	A	89	1	-1
1AO7_A	A	90	1	-1
1AO7_A	A	91	1	-1
1AO7_A	A	92	1	1
1AO7_A	A	93	0	-1
1AO7_A	A	94	1	1
1AO7_A	A	95	0	-1
1AO7_A	A	96	1	1
1AO7_A	A	97	0	-1
1AO7_A	A	98	0	-1
1AO7_A	A	99	0	-1
1AO7_A	A	100	0	-1
1AO7_A	A	101	0	-1
1AO7_A	A	102	0	-1
1AO7_A	A	103	0	-1
1AO7_A	A	104	0	-1
1AO7_A	A	105	1	-1
1AO7_A	A	106	1	-1
1AO7_A	A	107	0	-1
1AO7_A	A	108	1	-1
1AO7_A	A	109	1	-1
1AO7_A	A	110	1	-1
1AO7_A	A	111	1	-1
1AO7_A	A	112	0	-1
1AO7_A	A	113	1	-1
1AO7_A	A	114	0	-1
1AO7_A	A	115	1	1
1AO7_A	A	116	0	-1
1AO7_A	A	117	0	-1
1AO7_A	A	118	0	-1
1AO7_A	A	119	1	1
1AO7_A	A	120	1	1
1AO7_A	A	121	1	1
1AO7_A	A	122	1	1
1AO7_A	A	123	0	-1
1AO7_A	A	124	0	-1
1AO7_A	A	125	0	-1
1AO7_A	A	126	0	-1
1AO7_A	A	127	1	-1
1AO7_A	A	128	1	-1
1AO7_A	A	129	1	-1
1AO7_A	A	130	0	-1
1AO7_A	A	131	1	-1
1AO7_A	A	132	1	-1
1AO7_A	A	133	0	-1
1AO7_A	A	134	1	-1
1AO7_A	A	135	0	-1
1AO7_A	A	136	1	-1
1AO7_A	A	137	1	-1
1AO7_A	A	138	1	-1
1AO7_A	A	139	0	-1
1AO7_A	A	140	0	-1
1AO7_A	A	141	1	-1
1AO7_A	A	142	1	-1
1AO7_A	A	143	0	-1
1AO7_A	A	144	0	-1
1AO7_A	A	145	1	-1
1AO7_A	A	146	1	1
1AO7_A	A	147	0	-1
1AO7_A	A	148	1	-1
1AO7_A	A	149	1	1
1AO7_A	A	150	1	1
1AO7_A	A	151	1	1
1AO7_A	A	152	1	1
1AO7_A	A	153	0	-1
1AO7_A	A	154	1	1
1AO7_A	A	155	1	1
1AO7_A	A	156	0	-1
1AO7_A	A	157	0	-1
1AO7_A	A	158	1	1
1AO7_A	A	159	1	1
1AO7_A	A	160	0	-1
1AO7_A	A	161	1	-1
1AO7_A	A	162	0	-1
1AO7_A	A	163	1	1
1AO7_A	A	164	0	-1
1AO7_A	A	165	0	-1
1AO7_A	A	166	1	1
1AO7_A	A	167	1	1
1AO7_A	A	168	0	-1
1AO7_A	A	169	1	-1
1AO7_A	A	170	1	1
1AO7_A	A	171	0	-1
1AO7_A	A	172	0	-1
1AO7_A	A	173	1	-1
1AO7_A	A	174	1	-1
1AO7_A	A	175	0	-1
1AO7_A	A	176	1	-1
1AO7_A	A	177	1	-1
1AO7_A	A	178	1	-1
1AO7_A	A	179	0	-1
1AO7_A	A	180	1	-1
1AO7_A	A	181	1	-1
1AO7_A	A	182	1	-1
1AO7_A	A	183	1	-1
1AO7_A	A	184	1	-1
1AO7_A	A	185	0	-1
1AO7_A	A	186	1	-1
1AO7_A	A	187	0	-1
1AO7_A	A	188	1	-1
1AO7_A	A	189	0	-1
1AO7_A	A	190	1	-1
1AO7_A	A	191	1	-1
1AO7_A	A	192	1	1
1AO7_A	A	193	1	-1
1AO7_A	A	194	1	-1
1AO7_A	A	195	1	-1
1AO7_A	A	196	1	-1
1AO7_A	A	197	1	-1
1AO7_A	A	198	1	-1
1AO7_A	A	199	0	-1
1AO7_A	A	200	0	-1
1AO7_A	A	201	0	-1
1AO7_A	A	202	1	1
1AO7_A	A	203	0	-1
1AO7_A	A	204	0	-1
1AO7_A	A	205	0	-1
1AO7_A	A	206	1	1
1AO7_A	A	207	1	1
1AO7_A	A	208	0	-1
1AO7_A	A	209	0	-1
1AO7_A	A	210	0	-1
1AO7_A	A	211	0	-1
1AO7_A	A	212	1	-1
1AO7_A	A	213	0	-1
1AO7_A	A	214	1	-1
1AO7_A	A	215	0	-1
1AO7_A	A	216	1	-1
1AO7_A	A	217	0	-1
1AO7_A	A	218	1	-1
1AO7_A	A	219	0	-1
1AO7_A	A	220	1	-1
1AO7_A	A	221	1	-1
1AO7_A	A	222	1	-1
1AO7_A	A	223	1	-1
1AO7_A	A	224	0	-1
1AO7_A	A	225	1	-1
1AO7_A	A	226	1	-1
1AO7_A	A	227	1	-1
1AO7_A	A	228	0	-1
1AO7_A	A	229	1	-1
1AO7_A	A	230	1	-1
1AO7_A	A	231	1	1
1AO7_A	A	232	1	1
1AO7_A	A	233	1	1
1AO7_A	A	234	1	1
1AO7_A	A	235	1	1
1AO7_A	A	236	1	1
1AO7_A	A	237	1	1
1AO7_A	A	238	1	1
1AO7_A	A	239	1	-1
1AO7_A	A	240	0	-1
1AO7_A	A	241	0	-1
1AO7_A	A	242	0	-1
1AO7_A	A	243	0	-1
1AO7_A	A	244	0	-1
1AO7_A	A	245	0	-1
1AO7_A	A	246	0	-1
1AO7_A	A	247	0	-1
1AO7_A	A	248	1	-1
1AO7_A	A	249	0	-1
1AO7_A	A	250	1	-1
1AO7_A	A	251	1	-1
1AO7_A	A	252	1	-1
1AO7_A	A	253	1	-1
1AO7_A	A	254	0	-1
1AO7_A	A	255	1	-1
1AO7_A	A	256	1	-1
1AO7_A	A	257	0	-1
1AO7_A	A	258	0	-1
1AO7_A	A	259	0	-1
1AO7_A	A	260	0	-1
1AO7_A	A	261	0	-1
1AO7_A	A	262	1	-1
1AO7_A	A	263	0	-1
1AO7_A	A	264	1	-1
1AO7_A	A	265	1	-1
1AO7_A	A	266	0	-1
1AO7_A	A	267	1	-1
1AO7_A	A	268	1	-1
1AO7_A	A	269	1	-1
1AO7_A	A	270	1	-1
1AO7_A	A	271	1	-1
1AO7_A	A	272	0	-1
1AO7_A	A	273	1	-1
1AO7_A	A	274	1	-1
1AO7_B	B	0	1	1
1AO7_B	B	1	1	1
1AO7_B	B	2	1	-1
1AO7_B	B	3	1	1
1AO7_B	B	4	1	-1
1AO7_B	B	5	0	-1
1AO7_B	B	6	1	1
1AO7_B	B	7	0	-1
1AO7_B	B	8	1	1
1AO7_B	B	9	0	-1
1AO7_B	B	10	1	1
1AO7_B	B	11	0	-1
1AO7_B	B	12	1	1
1AO7_B	B	13	1	1
1AO7_B	B	14	1	1
1AO7_B	B	15	0	-1
1AO7_B	B	16	1	-1
1AO7_B	B	17	1	-1
1AO7_B	B	18	1	-1
1AO7_B	B	19	1	-1
1AO7_B	B	20	1	-1
1AO7_B	B	21	0	-1
1AO7_B	B	22	1	-1
1AO7_B	B	23	0	-1
1AO7_B	B	24	0	-1
1AO7_B	B	25	0	-1
1AO7_B	B	26	1	1
1AO7_B	B	27	0	-1
1AO7_B	B	28	0	-1
1AO7_B	B	29	1	1
1AO7_B	B	30	0	-1
1AO7_B	B	31	1	1
1AO7_B	B	32	1	1
1AO7_B	B	33	1	1
1AO7_B	B	34	1	1
1AO7_B	B	35	0	-1
1AO7_B	B	36	1	-1
1AO7_B	B	37	0	-1
1AO7_B	B	38	0	-1
1AO7_B	B	39	0	-1
1AO7_B	B	40	0	-1
1AO7_B	B	41	1	-1
1AO7_B	B	42	1	-1
1AO7_B	B	43	1	-1
1AO7_B	B	44	1	-1
1AO7_B	B	45	1	-1
1AO7_B	B	46	0	-1
1AO7_B	B	47	1	-1
1AO7_B	B	48	1	-1
1AO7_B	B	49	0	-1
1AO7_B	B	50	1	-1
1AO7_B	B	51	1	1
1AO7_B	B	52	1	1
1AO7_B	B	53	1	1
1AO7_B	B	54	1	1
1AO7_B	B	55	1	1
1AO7_B	B	56	1	1
1AO7_B	B	57	1	1
1AO7_B	B	58	1	-1
1AO7_B	B	59	1	-1
1AO7_B	B	60	1	1
1AO7_B	B	61	0	-1
1AO7_B	B	62	0	-1
1AO7_B	B	63	1	1
1AO7_B	B	64	0	-1
1AO7_B	B	65	1	1
1AO7_B	B	66	0	-1
1AO7_B	B	67	0	-1
1AO7_B	B	68	0	-1
1AO7_B	B	69	1	-1
1AO7_B	B	70	0	-1
1AO7_B	B	71	1	-1
1AO7_B	B	72	0	-1
1AO7_B	B	73	1	-1
1AO7_B	B	74	1	-1
1AO7_B	B	75	1	-1
1AO7_B	B	76	0	-1
1AO7_B	B	77	1	-1
1AO7_B	B	78	0	-1
1AO7_B	B	79	0	-1
1AO7_B	B	80	0	-1
1AO7_B	B	81	1	-1
1AO7_B	B	82	0	-1
1AO7_B	B	83	1	-1
1AO7_B	B	84	0	-1
1AO7_B	B	85	1	-1
1AO7_B	B	86	1	-1
1AO7_B	B	87	0	-1
1AO7_B	B	88	1	-1
1AO7_B	B	89	1	-1
1AO7_B	B	90	1	-1
1AO7_B	B	91	1	-1
1AO7_B	B	92	1	-1
1AO7_B	B	93	1	-1
1AO7_B	B	94	1	-1
1AO7_B	B	95	0	-1
1AO7_B	B	96	1	-1
1AO7_B	B	97	1	-1
1AO7_B	B	98	1	1
1AO7_B	B	99	1	1
1AO7_D	D	1	1	1
1AO7_D	D	2	1	-1
1AO7_D	D	3	0	-1
1AO7_D	D	4	1	-1
1AO7_D	D	5	0	-1
1AO7_D	D	6	1	-1
1AO7_D	D	7	1	-1
1AO7_D	D	8	1	-1
1AO7_D	D	9	1	-1
1AO7_D	D	10	1	-1
1AO7_D	D	11	1	-1
1AO7_D	D	12	0	-1
1AO7_D	D	13	1	-1
1AO7_D	D	14	1	-1
1AO7_D	D	15	1	-1
1AO7_D	D	16	1	-1
1AO7_D	D	17	1	-1
1AO7_D	D	18	0	-1
1AO7_D	D	19	1	-1
1AO7_D	D	20	0	-1
1AO7_D	D	21	1	-1
1AO7_D	D	22	0	-1
1AO7_D	D	23	1	-1
1AO7_D	D	24	0	-1
1AO7_D	D	25	1	1
1AO7_D	D	26	1	1
1AO7_D	D	27	1	1
1AO7_D	D	28	1	1
1AO7_D	D	29	0	-1
1AO7_D	D	30	1	1
1AO7_D	D	31	0	-1
1AO7_D	D	32	0	-1
1AO7_D	D	33	0	-1
1AO7_D	D	34	0	-1
1AO7_D	D	35	0	-1
1AO7_D	D	36	0	-1
1AO7_D	D	37	1	1
1AO7_D	D	38	1	-1
1AO7_D	D	39	1	1
1AO7_D	D	40	1	1
1AO7_D	D	41	1	1
1AO7_D	D	42	1	1
1AO7_D	D	43	1	1
1AO7_D	D	44	1	-1
1AO7_D	D	45	1	1
1AO7_D	D	46	0	-1
1AO7_D	D	47	0	-1
1AO7_D	D	48	0	-1
1AO7_D	D	49	0	-1
1AO7_D	D	50	1	1
1AO7_D	D	51	1	1
1AO7_D	D	52	1	1
1AO7_D	D	53	1	-1
[truncated: 25,447 more rows]
