# Supplementary material for: Prediction of protein-protein interaction sites using an ensemble method
Source: BMC Bioinformatics. 2009 Dec 16;10:426. doi: 10.1186/1471-2105-10-426 (PMC2808167; doi:10.1186/1471-2105-10-426)
Supplement: Additional file 2 — Physicochemical features. Values of the six physicochemical features are contained in this file. [file 1471-2105-10-426-S2.XLS]

## Sheet: Sheet1
		hydrophobicity	hydrophilicity	polarity	polarizability	propensities	Average accessible surface area
Ala	A	0.25	-0.5	8.1	0.046	-0.17	27.8
Cys	C	0.04	-1	5.5	0.128	0.43	15.5
Asp	D	-0.72	3	13	0.105	-0.38	60.6
Glu	E	-0.62	3	12.3	0.151	-0.13	68.2
Phe	F	0.61	-2.5	5.2	0.29	0.82	25.5
Gly	G	0.16	0	9	0	-0.07	24.5
His	H	-0.4	-0.5	10.4	0.23	0.41	50.7
Ile	I	0.73	-1.8	5.2	0.186	0.44	22.8
Lys	K	-1.1	3	11.3	0.219	-0.36	103
Leu	L	0.53	-1.8	4.9	0.186	0.4	27.6
Met	M	0.26	-1.3	5.7	0.221	0.66	33.5
Asn	N	-0.64	2	11.6	0.134	0.12	60.1
Pro	P	-0.07	0	8	0.131	-0.25	51.5
Gln	Q	-0.69	0.2	10.5	0.18	-0.11	68.7
Arg	R	-1.76	3	10.5	0.291	0.27	94.7
Ser	S	-0.26	0.3	9.2	0.062	-0.33	42
Thr	T	-0.18	-0.4	8.6	0.108	-0.18	45
Val	V	0.54	-1.5	5.9	0.14	0.27	23.7
Trp	W	0.37	-3.4	5.4	0.409	0.83	34.7
Tyr	Y	0.02	-2.3	6.2	0.298	0.66	55.2
